# Supplementary material for: The Impact of Acute Low-Dose Gamma Irradiation on Biomass Accumulation and Secondary Metabolites Production in Cotinus coggygria Scop. and Fragaria × ananassa Duch. Red Callus Cultures
Source: Metabolites. 2023 Jul 28;13(8):894. doi: 10.3390/metabo13080894 (PMC10456250; doi:10.3390/metabo13080894)
Supplement: Supplementary file 1 [file metabolites-13-00894-s001.zip]

Archive with 1 entries (1 files):
- metabolites-2513723-supplementary.pdf
